# Supplementary material for: Efficacy and safety of artemether-lumefantrine for the treatment of uncomplicated falciparum malaria in mainland Tanzania, 2018
Source: Malar J. 2024 Apr 6;23:95. doi: 10.1186/s12936-024-04926-x (PMC10998292; doi:10.1186/s12936-024-04926-x)
Supplement: Supplementary file 1 — Additional file 1. TES 2018 PCR data. [file 12936_2024_4926_MOESM1_ESM.xls]

## Sheet: genotyping2019
ID	IC1	FC27	MSP2_Final		KI	MAD20	RO33	MSP1_Final	OVERALL RESULTS	Details	pcr_correct_updated	patno	sitenumber	sitenumber2
315	ND	ND	ND	ND	ND	NI	ND	NI	NI	Recrudescent	R	T0315	3	03
337	NI	NI	NI						NI	Recrudescent	R	T0337	3	03
340	ND	ND	ND	NI					NI	New Infection	N	T0340	3	03
346	ND	ND	ND	NI					NI	Recrudescent	R	T0346	3	03
354	NI	ND	NI						NI	New Infection	N	T0354	3	03
355	ND	ND	ND	R		ND	ND	ND	R	Recrudescent	R	T0355	3	03
356	ND	ND	ND	NI		NI		NI	NI	Recrudescent	R	T0356	3	03
366	ND	ND	ND	NI	ND	NI		NI	NI	New Infection	N	T0366	3	03
368	ND	NI	NI	NI					NI	New Infection	N	T0368	3	03
370	ND	NI	NI						NI	New Infection	N	T0370	3	03
374	R	ND	ND	NI					NI	New Infection	N	T0374	3	03
380	ND	ND	ND	NI					NI	Recrudescent	R	T0380	3	03
401	ND	R	R	R	R	ND	R	R	R	New Infection	N	T0401	4	04
405	NI	ND	NI						NI	New Infection	N	T0405	4	04
409	ND	ND	ND	NI					NI	New Infection	N	T0409	4	04
412	ND	ND	ND		ND	ND	ND	ND	ND	Non-determined	ND	T0412	4	04
424	NI	NI	NI						NI	New Infection	N	T0424	4	04
430	NI	ND	NI						NI	New Infection	N	T0430	4	04
437	NI	ND	NI						NI	New Infection	N	T0437	4	04
445	ND	ND	ND	NI					NI	New Infection	N	T0445	4	04
452	NI	ND	NI						NI	New Infection	N	T0452	4	04
453	ND	ND	ND	NI					NI	New Infection	N	T0453	4	04
457	NI	ND	NI	NI	ND	NI	ND	NI	NI	Recrudescent	R	T0457	4	04
459	ND	ND	ND		NI	ND		NI	NI	New Infection	N	T0459	4	04
471	ND	ND	ND		ND	ND		ND	NI	New Infection	N	T0471	4	04
474	ND	NI	NI						NI	New Infection	N	T0474	4	04
475	ND	R	R	NI					NI	Recrudescent	R	T0475	4	04
476	ND	ND	ND	NI	ND	ND	NI	NI	NI	Recrudescent	R	T0476	4	04
477	NI	ND	NI						NI	New Infection	N	T0477	4	04
478	NI	ND	NI						NI	New Infection	N	T0478	4	04
479	R	ND	R	NI	NI			NI	NI	New Infection	N	T0479	4	04
483	NI	ND	NI	NI	NI			NI	NI	New Infection	N	T0483	4	04
484	ND	ND	ND	NI		ND	ND	ND	NI	New Infection	N	T0484	4	04
485	NI	ND	NI	NI					NI	New Infection	N	T0485	4	04
487	NI	ND	NI	R					NI	New Infection	N	T0487	4	04
701	NI	ND	NI	ND	ND	ND	ND	ND	NI	Recrudescent	R	T0701	7	07
705	NI	ND	NI	ND	ND	ND	ND	ND	NI	New Infection	N	T0705	7	07
714	ND	ND	ND	ND	ND		ND	ND	NI	New Infection	N	T0714	7	07
716	NI	ND	NI						NI	New Infection	N	T0716	7	07
721	NI	ND	NI	NI	NI			NI	NI	New Infection	N	T0721	7	07
728	ND	ND		NI	NI			NI	NI	New Infection	N	T0728	7	07
729	ND	ND		ND	ND		ND	ND	ND	Non-determined	ND	T0729	7	07
730	ND	ND		R	R			R	R	New Infection	N	T0730	7	07
733	ND	ND	NND	N	ND			ND	NI	New Infection	N	T0733	7	07
734	NI	ND	NI						NI	New Infection	N	T0734	7	07
736	ND	NI	NI						NI	New Infection	N	T0736	7	07
744	NI	ND	NI						NI	New Infection	N	T0744	7	07
747	ND	ND		ND	ND		NI	NI	NI	New Infection	N	T0747	7	07
749	ND	ND		NI	NI			NI	NI	New Infection	N	T0749	7	07
750	NI	ND	NI						NI	New Infection	N	T0750	7	07
751	NI	ND	NI						NI	New Infection	N	T0751	7	07
754	ND	ND		NI	NI			NI	NI	New Infection	N	T0754	7	07
756	NI	ND	NI						NI	New Infection	N	T0756	7	07
762	ND	ND	NND	ND	ND		NI	NI	NI	New Infection	N	T0762	7	07
765	ND	ND	NND	NND	ND		ND	ND	NI	New Infection	N	T0765	7	07
766	ND	ND	NND	NI	NI			NI	NI	New Infection	N	T0766	7	07
770	ND	NI	NI						NI	New Infection	N	T0770	7	07
772	ND	ND	NND	NND	ND			ND	NI	New Infection	N	T0772	7	07
775	NI	NI	NI						NI	New Infection	N	T0775	7	07
781	NI	ND	NI						NI	New Infection	N	T0781	7	07
783	NI	ND	NI	R	R		ND	R	NI	New Infection	N	T0783	7	07
784	ND	ND	ND	ND	ND		ND	ND	NI	New Infection	N	T0784	7	07
785	ND	NI	NI						NI	New Infection	N	T0785	7	07
786	ND	NI	NI						NI	New Infection	N	T0786	7	07
788	ND	ND	ND	ND	ND		ND	ND	NI	New Infection	N	T0788	7	07
801	ND	ND	ND	ND	ND			ND	ND	Non-determined	ND	T0801	8	08
806	ND	NI	NI						NI	New Infection	N	T0806	8	08
821	NI	ND	NI						NI	New Infection	N	T0821	8	08
827	ND	NI	NI	NI					NI	New Infection	N	T0827	8	08
845	ND	ND	ND	ND	NI			NI	NI	New Infection	N	T0845	8	08
849	NI	ND	NI		ND			ND	NI	New Infection	N	T0849	8	08
859	R	ND	R	NI	NI			NI	NI	New Infection	N	T0859	8	08	Incorrect site number
872	R	ND	R	NI	NI			NI	NI	New Infection	N	T0872	8	08	Incorrect site number
873	NI	ND	NI						NI	New Infection	N	T0873	8	08
880	NI	ND	NI	ND	R			R	NI	New Infection	N	T0880	8	08	Incorrect site number
885	ND	ND	ND	ND	NI			NI	NI	New Infection	N	T0885	8	08	Incorrect site number
887	R	ND	R	ND	R			R	NI	Recrudescent	R	T0887	8	08
